# Supplementary material for: Rational engineering of an elevator-type metal transporter ZIP8 reveals a conditional selectivity filter critically involved in determining substrate specificity
Source: Commun Biol. 2023 Jul 26;6:778. doi: 10.1038/s42003-023-05146-w (PMC10372143; doi:10.1038/s42003-023-05146-w)
Supplement: Supplementary file 4 — Supplementary Data 1 [file 42003_2023_5146_MOESM4_ESM.xlsx]

## Sheet: Figure 1
Figure 1C
exp1								exp2
	E343H	E343H	C374L	C374L	C374L/C376A	C374L/C376A			E343H	E343H	C374L	C374L	C374L/C376A	C374L/C376A
	Zn	Cd	Zn	Cd	Zn	Cd			Zn	Cd	Zn	Cd	Zn	Cd
rep1	0.07097	0.02704	0.99032	0.97091	0.93226	1.04588		rep1	ND	0.00376	ND	0.74097	ND	0.99595
rep2	0.00806	0.01598	0.92742	0.97091	1.00968	1.02007		rep2	ND	-0.01706	ND	0.80515	ND	0.89101
rep3	0.04677	0.03441	0.95646	1.0127	0.87419	1.07415		rep3	ND	-0.01619	ND	0.80601	ND	0.88147
P	0.0004	0.0001	0.1474	0.3901	0.2588	0.096
									ND: no detection
Figure 1D_Zn_Cd
	Q180H	Q180H	Q180H/E343H	Q180H/E343H
	Zn	Cd	Zn	Cd
exp1	0.86131	0.6592	0.49392	0.12255
exp2	1.21205	0.65737	0.72098	0.14595
exp3	1.8468	0.88631	1.50696	0.38258
exp4	1.29293	0.73194	1.91515	0.76826
exp5	1.23554	0.73824	1.83884	0.65239
P	0.1417	0.0031	0.3682	0.0109
Figure 1D_Zn/Cd
	Q180H	Q180H/E343H
exp1	1.3066	4.03018
exp2	1.84379	4.93983
exp3	2.08369	3.9389
exp4	1.76644	2.49283
exp5	1.67362	2.81862
P	0.0044	0.004

## Sheet: Figure 3
Figure 3B_Zn_Cd
	N176D	N176D	E184K	E184K	D189H	D189H	C310A	C310A	S325A	S325A	Q332T	Q332T	N357H	N357H	P392E	P392E	T451S	T451S
	Zn	Cd	Zn	Cd	Zn	Cd	Zn	Cd	Zn	Cd	Zn	Cd	Zn	Cd	Zn	Cd	Zn	Cd
exp1	0.19217	0.34817	0.13924	0.25544	0.38078	0.52784	1.77273	0.87806	0.29339	0.21637	0.02893	-0.29036	2.16116	1.5626	0.23554	-0.15952	0.29339	0.35704
exp2	0.18047	0.24323	0.10766	0.24957	0.30602	0.43463	1.73665	1.04489	0.91103	0.95723	-0.19573	-0.03988	1.4911	1.30008	0.14947	0.34611	0.76896	0.88562
exp3							1.483	1.20891	1.08282	1.08182			1.49085	1.42098
P	0.0046	0.0473	0.0115	0.0025	0.0362	0.057	0.0183	0.6906	0.4261	0.4552	0.0658	0.0682	0.0854	0.03	0.0339	0.1731	0.2988	0.3879
Figure 3B_Zn/Cd
	2M+N176D	2M+E184K	2M+D189H	2M+C310A	2M+S325A	2M+N357H	2M+T451S
exp1	0.5669	0.5451	0.73343	1.81332	0.78315	1.43648	0.61621
exp2	0.76073	0.43137	0.72457	1.59966	0.95446	1.13709	0.87935
exp3				1.20071	1.00084	1.04426
P
Figure 3C_Zn_Cd
	Zn	Cd
exp1	0.81409	0.41017
exp2	0.4004	0.21308
exp3	0.93963	0.55267
exp4	0.67273	0.32183
P	0.0851	0.0032
Figure 3C_Zn/Cd
exp1	1.98477
exp2	1.87914
exp3	1.70018
exp4	2.09029
P	0.0016

## Sheet: Figure 4
Figure 4B_Zn
Exp1										Exp2							Exp3
Zn	4M				WT					4M			WT				4M			WT
	rep1	rep2	rep3	rep4	rep1	rep2	rep3	rep4		rep1	rep2	rep3	rep1	rep2	rep3		rep1	rep2	rep3	rep1	rep2	rep3
0	0				0					0			0				0			0
0.5	50.75	60.75	62.75	32.75	39.75	24.75	39.75	36.75		68.25	28.25	67.25	37.25	29.25	47.25		50.75	60.75	62.75	39.75	24.75	39.75
1	132.5	137.5	149.5	139.5	53.5	78.5	55.5	63.5		96	100	112	88	45	57		132.5	137.5	149.5	53.5	78.5	55.5
2	214.5	255.5	266.5	232.5	141.5	97.5	151.5	139.5		172.75	226.75	191.75	109.75	127.75	117.75		214.5	255.5	266.5	141.5	97.5	151.5
5	438	387	306	337	186	127	152	193		359.25	293.25	323.25	173.25	157.25	146.25		438	387	306	186	127	152
10	573.75	500.75	631.75	523.75	199.75	208.75	143.75	178.75		480.25	375.25	447.25	166.25	149.25	201.25		573.75	500.75	631.75	199.75	208.75	143.75
15	770.25	538.25	568.25	553.25	188.25	145.25	124.25	158.25		453.25	395.25	648.25	322.25	289.25	324.25		770.25	538.25	568.25	188.25	145.25	124.25
Figure 4B_Cd
Exp1										Exp2							Exp3
Cd	4M				WT					4M			WT				4M			WT
	rep1	rep2	rep3	rep4	rep1	rep2	rep3	rep4		rep1	rep2	rep3	rep1	rep2	rep3		rep1	rep2	rep3	rep1	rep2	rep3
0	0				0					0			0				0			0
0.5	-8.66125	-0.66125	-20.6613	-19.6613	69.2162	52.2162	51.2162	93.2162		-10.5387	2.86125	7.69625	55.7462	34.6263	69.3962		-8.42625	-2.77625	-23.2463	68.1587	54.6837	50.1587
1	18.4087	4.40875	17.4087	29.4087	165.504	139.504	132.504	150.504		20.94	-1	5.18	119.82	143.925	104.105		20.1125	4.9375	15.1175	167.678	135.803	134.208
2	-29.9288	-10.9288	53.0712	25.0712	305.862	265.862	200.862	239.862		30.6538	43.9638	51.1887	282.459	231.229	285.579		-23.4075	-14.0425	47.3725	303.747	274.087	196.398
5	133.755	118.755	89.755	96.755	402.343	426.343	352.342	375.343		70.0763	47.5863	111.536	390.786	410.546	409.131		117.07	114.055	104.09	397.29	435.155	355.28
10	248.738	159.738	340.738	335.738	382.804	446.804	358.804	390.804		57.3912	170.066	187.146	316.181	352.176	506.956		244.919	173.074	323.289	378.809	440.694	367.969
15	363.487	197.487	198.487	183.487	292.06	296.06	273.06	326.06		226.736	132.366	280.911	453.521	414.276	487.051		325.241	213.761	207.711	284.011	298.116	280.051

## Sheet: Figure 5
Figure 5A_WT
exp1				exp2
	0 Fe	100 µM Fe		0 Fe	100 µM Fe
rep1	635	256		511.667	248
rep2	745	238		572.667	271
rep3	789	197		735.667	292
P		0.000550809
Figure 5A_4M
exp1				exp2
	0 Fe	100 µM Fe		0 Fe	100 µM Fe
rep1	678	819		304.667	540
rep2	728	771		379.667	623
rep3	786	698		472.667	525
P		0.533534
Figure 5B
exp1								exp2							exp3
Concentration	WT			4M				WT			4M				WT			4M
	rep1	rep2	rep3	rep1	rep2	rep3		rep1	rep2	rep3	rep1	rep2	rep3		rep1	rep2	rep3	rep1	rep2	rep3
0	0			0				0			0				0			0
5	3190.33	3213.33	3664.33					7330.33	7535.33	8227.33					3330.67	3449.67	3479.67
10	7566.67	7816.67	7810.67					13150	11833	12065					6767.33	8057.33	7602.33
20	15902	18794	17899	37	756	227		15845.3	16863.3	17312.3	4184.33	5228.33	4191.33		19670.3	18957.3	16359.3	-406.667	-753.667	-1548.67
50	27446.7	28946.7	29737.7	2623.67	3292.67	3233.67		19555.7	17320.7	19290.7	6722.67	7172.67	6603.67		31586.3	30409.3	30569.3	1240.33	2070.33	418.333
100	27734	29103	31505	4801	4993	4939		16003	18392	17800	6576	5398	6008		39440.7	36684.7	39128.7	5061.67	4024.67	4574.67
150	35927	39772	42222	5620	7291	5634		16810	17955	17863	4722	5708	5564		39345	40541	38569	5072	4827	4618
Figure 5C_WT
exp1				exp2			exp3
	0 Mn	100 µM Mn		0 Mn	100 µM Mn		0 Mn	100 µM Mn
rep1	1.05387	0.03956		0.999607	0.467976		0.971125	0.177812
rep2	0.97054	0.04461		0.940668	0.436149		1.10334	-0.0638298
rep3	0.97559	0.05976		1.05972	0.308841		0.925532	0.0364742
P		4.24452e-06
Figure 5C_4M
exp1				exp2			exp3
	0 Mn	100 µM Mn		0 Mn	100 µM Mn		0 Mn	100 µM Mn
rep1	1.0914	1.45158		1.00339	1.39322		0.903265	1.08827
rep2	0.93798	1.36344		0.980791	1.18305		1.16445	0.997582
rep3	0.97062	1.4124		1.01582	1.1774		0.932285	1.2769
P		0.00153471
Figure 5D
exp1					exp2
rep1	Vector	WT	4M		Vector	WT	4M
rep2	4.32741	5.81602	4.13297		3.69337	6.54846	3.30622
rep3	2.85112	6.13044	4.33531		3.18134	9.44076	3.28429
	2.91729	6.00044	3.22393		3.2754	5.70438	3.19486
P		0.00592236	0.00414411

## Sheet: Figure 8
Figure 8A_Zn_Cd
	H379Q	H379Q	H536E	H536E	H379Q/H536E	H379Q/H536E	H379Q/H536E+2M	H379Q/H536E+2M
	Zn	Cd	Zn	Cd	Zn	Cd	Zn	Cd
exp1	0.73639	0.8715	0.01862	0.19369	0.16762	0.73085	0.02292	-0.11312
exp2	0.90244	0.76108	0.04634	0.26172	0.09024	0.44262	0.0878	0.33053
exp3	0.85158	0.76735	-0.09732	0.17092	0.19708	0.29956	0.18735	0.22966
P	0.0744	0.0306	0.0019	0.0012	0.0014	0.0568	0.0028	0.024
Figure 8A_Zn/Cd
	H379Q	H379Q/H536E
exp1	0.84497	0.22935
exp2	1.18574	0.20388
exp3	1.10978	0.6579
P	0.6947	0.0496
Figure 8B_Fe
exp1									exp2								exp3
	Vector	WT	H379Q	H536E	H379Q/H536E	H379Q/H536E+2M			Vector	WT	H379Q	H536E	H379Q/H536E	H379Q/H536E+2M			Vector	WT	H379Q	H536E	H379Q/H536E	H379Q/H536E+2M
rep1	25094	22586	25521	26762	24491	22161		rep1	12619	10695	13620	15784	13126	10602			13952	11920	16068	16189	14906	12690
rep2	25023	25230	27213	25309	27372	21943		rep2	13566	11749	13253	13481	14020	11253			12224	13055	16161	15660	16002	15355
rep3	21573	23069	26609	26571	29237	22409		rep3	13790	12960	13439	12497	12227	11325			12365	15273	16913	15814	14478	15406
P		0.859135	0.11354	0.136955	0.157149	0.214186		rep4	14871	12148	13175	11306	14211	12407
								rep5	13969	11189	13413	13505	14027	11182
								rep6	14998	12288	14385	11238	11244	8279
Figure 8C_Mn
exp1									exp2								exp3
	Vector	WT	H379Q	H536E	H379Q/H536E	H379Q/H536E+2M			Vector	WT	H379Q	H536E	H379Q/H536E	H379Q/H536E+2M			Vector	WT	H379Q	H536E	H379Q/H536E	H379Q/H536E+2M
rep1	0.00332	0.0041	0.00388	0.00329	0.00333	0.00349			0.00506828	0.00574252	0.00599992	0.005581	0.00558963	0.00553963			0.00444924	0.0049136	0.00469782	0.00421884	0.00450658	0.00446865
rep2	0.0033	0.00396	0.00384	0.00319	0.00323	0.00354			0.00520076	0.00596089	0.00590996	0.00551055	0.00566923	0.00567965			0.00418153	0.0051235	0.00493778	0.00433166	0.00462729	0.00447508
rep3	0.00335	0.00387	0.00381	0.00322	0.00345	0.0035			0.00510816	0.0058768	0.00580939	0.00549458	0.00551648	0.00548992			0.00444769	0.00503708	0.00473763	0.0043168	0.00447939	0.00456538
P		0.000673904	3.12893e-05	0.0525831	0.848027	0.000898386
